# Supplementary material for: Fertility Protection, A Novel Concept: Umbilical Cord Mesenchymal Stem Cell-Derived Exosomes Protect against Chemotherapy-Induced Testicular Cytotoxicity
Source: Int J Mol Sci. 2023 Dec 20;25(1):60. doi: 10.3390/ijms25010060 (PMC10779299; doi:10.3390/ijms25010060)
Supplement: Supplementary file 1 [file ijms-25-00060-s001.zip]

Archive with 1 entries (1 files):
- ijms-2773889-supplementary.pdf
